# Supplementary material for: Multiomics comparative analysis of feces AMRGs of Duroc pigs and Tibetan and the effect of fecal microbiota transplantation on AMRGs upon antibiotic exposure
Source: Microbiol Spectr. 2024 Nov 29;13(5):e01983-24. doi: 10.1128/spectrum.01983-24 (PMC12054024; doi:10.1128/spectrum.01983-24)
Supplement: Table S1 — Primers used in this study. [file spectrum.01983-24-s0002.xlsx]

## Sheet: Sheet1
Table S1. Primers used in this study
Gene Name	Forward Primer	Reverse Primer
16S rRNA	GTGSTGCAYGGYTGTCGTCA	ACGTCRTCCMCACCTTCCTC	-
tetA	CAGGCAGGTGGATGAGGAA	GGCAGGCAGAGCAAGTAGAG	Tetracyclines
tetC	TGCAACTCGTAGGACAGGTG	ACCAGTGACGAAGGCTTGAG	Tetracyclines
tetX	GAAAGAGACAACGACCGAGAG	ACACCCATTGGTAAGGCTAAG	Tetracyclines
tetM	ACAGAAAGCTTATTATATAAC	TGGCGTGTCTATGATGTTCAC	Tetracyclines
tetO	ACGGARAGTTTATTGTATACC	TGGCGTATCTATAATGTTGAC	Tetracyclines
tetQ	AGAATCTGCTGTTTGCCAGTG	CGGAGTGTCAATGATATTGCA	Tetracyclines
Sul1	CGCACCGGAAACATCGCTGCAC	TGAAGTTCCGCCGCAAGGCTCG	Sulfonamides
Sul2	TCCGGTGGAGGCCGGTATATGG	CGGGAATGCCATCTGCCTTGAG	Sulfonamides
ermC	GAAATCGGCTCAGGAAAAGG	TAGCAAACCCGTATTCCACG	Macrolides
ermB	AAAACTTACCCGCCATACCA	TTTGGCGTGTTTCATTGCTT	Macrolides
blaTEM	GCKGCCAACTTACTTCTGACAACG	CTTTATCCGCCTCCATCCAGTCTA	Beta-Lactamas
oqxA	CTCGGCGCGATGATGCT	CCACTCTTCACGGGAGACGA	FCA
oqxB	TCCTGATCTCCATTAACGCCCA	ACCGGAACCCATCTCGATGC	FCA
qnrS	GACGTGCTAACTTGCGTGAT	TGGCATTGTTGGAAACTTG	FCA
cfr	TGTGCTACAGGCAACATTGGAT	CAAATACTTGACGGTTGGCTAGAG	FCA
cmlA	GCCAGCAGTGCCGTTTAT	GGCCACCTCCCAGTAGAA	Chloramphenicols
fexA	ATTCTCCCGCAAATAACG	TCG GCTCAGTAGCATCACG	Chloramphenicols
strB	ATCGCTTTGCAGCTTTGTTT	ATGATGCAGATCGCCATGTA	Aminoglycosides
int1	GGCTTCGTGATGCCTGCTT	CATTCCTGGCCGTGGTTCT	Integrase gene
